# Supplementary material for: Comprehensive Profiling of Most Widely Used Spices for Their Phenolic Compounds through LC-ESI-QTOF-MS2 and Their Antioxidant Potential
Source: Antioxidants (Basel). 2021 May 4;10(5):721. doi: 10.3390/antiox10050721 (PMC8147794; doi:10.3390/antiox10050721)
Supplement: Supplementary file 1 [file antioxidants-10-00721-s001.zip]

Archive with 1 entries (1 files):
- antioxidants-1199941-supplementary.pdf
